# Supplementary material for: Five Amino Acid Substitutions in the S1 Unit of Infectious Bronchitis Virus Are Critical Determinants Enhancing Its Adaptation to Vero Cells
Source: Vet Sci. 2025 Apr 22;12(5):394. doi: 10.3390/vetsci12050394 (PMC12115792; doi:10.3390/vetsci12050394)
Supplement: Supplementary file 1 [file vetsci-12-00394-s001.zip]

Archive with 2 entries (2 files):
- vetsci-3562622-supplementary.pdf
- vetsci-3562622-WB figure.pdf
